# Supplementary material for: Short-Term Impact of Low-Intensity Exercise with Blood Flow Restriction on Mild Knee Osteoarthritis in Older Adults: A Pilot Study
Source: Healthcare (Basel). 2024 Jan 25;12(3):308. doi: 10.3390/healthcare12030308 (PMC10855245; doi:10.3390/healthcare12030308)
Supplement: Supplementary file 1 [file healthcare-12-00308-s001.zip]

Archive with 1 entries (1 files):
- healthcare-2791718-supplementary.pdf
